# Supplementary material for: Tuning the Reactivity of Perfluoropolyether-Functionalized Aluminum Nanoparticles by the Reaction Interface Fuel-Oxidizer Ratio
Source: Nanomaterials (Basel). 2022 Feb 3;12(3):530. doi: 10.3390/nano12030530 (PMC8838337; doi:10.3390/nano12030530)
Supplement: Supplementary file 1 [file nanomaterials-12-00530-s001.zip]

Archive with 1 entries (1 files):
- nanomaterials-1567262-supplementary.pdf
